# Supplementary material for: Simultaneous Improvement and Genetic Dissection of Salt Tolerance of Rice (Oryza sativa L.) by Designed QTL Pyramiding
Source: Front Plant Sci. 2017 Jul 20;8:1275. doi: 10.3389/fpls.2017.01275 (PMC5517400; doi:10.3389/fpls.2017.01275)
Supplement: Supplementary file 3 [file Table_1.XLSX]

## Sheet: Table S1
Table S1 The genes located in the region of qSES2
MSU_ID	Putative function	Start	End	No.1	No.2	No.3	Candidates
LOC_Os02g48060	helix-loop-helix DNA-binding domain containing protein, expressed	29421401	29422989	68	1	0	No
LOC_Os02g48080	cysteine-rich receptor-like protein kinase 7 precursor, putative,	29429761	29432460	160	4	0	No
LOC_Os02g48090	expressed protein	29434027	29434611	56	7	4	Yes
LOC_Os02g48094	expressed protein	29438332	29440658	104	5	0	No
LOC_Os02g48100	DEAD-box ATP-dependent RNA helicase, putative, expressed	29447864	29451446	144	9	1	Yes
LOC_Os02g48110	DnaK family protein, putative, expressed	29451939	29457868	307	9	2	Yes
LOC_Os02g48116	expressed protein	29458094	29461117	88	13	3	Yes
LOC_Os02g48122	PPR repeat domain containing protein, putative, expressed	29463827	29465660	157	2	0	No
LOC_Os02g48130	uncharacterized protein At1g26090, chloroplast precursor, putative	29465660	29468073	147	6	1	Yes
LOC_Os02g48140	hsp20/alpha crystallin family protein, putative, expressed	29468413	29469241	80	7	2	Yes
LOC_Os02g48150	expressed protein	29471417	29472575	87	5	0	No
LOC_Os02g48170	class E vacuolar protein-sorting machinery protein HSE1, putative,	29481466	29482600	53	4	2	Yes
LOC_Os02g48184	expressed protein	29501152	29502455	49	6	1	Yes
LOC_Os02g48190	expressed protein	29502650	29506701	293	16	3	Yes
LOC_Os02g48194	expressed protein	29509237	29509799	78	18	4	Yes
LOC_Os02g48200	lectin-like protein kinase, putative, expressed	29515568	29518756	200	41	11	Yes
LOC_Os02g48210	lectin-like protein kinase, putative, expressed	29519468	29523255	153	54	21	Yes
LOC_Os02g48220	expressed protein	29523354	29528328	249	92	6	Yes

## Sheet: Table S2
Table S2 The genes located in the region of qSES4 (qChlo4)
MUS_ID	Putative function	No.1	No.2	No.3	Candidates
LOC_Os04g52320	QRT3, putative, expressed	375	13	2	Yes
LOC_Os04g52330	expressed protein	124	2	0	No
LOC_Os04g52340	expressed protein	70	8	0	No
LOC_Os04g52361	ribosomal protein S17, putative, expressed	72	1	0	No
LOC_Os04g52370	UTP--glucose-1-phosphate uridylyltransferase, putative, expressed	201	2	0	No
LOC_Os04g52380	methyl-CpG binding domain containing protein, putative, expressed	128	5	0	No
LOC_Os04g52390	potassium transporter, putative, expressed	212	13	0	No
LOC_Os04g52400	oxidoreductase, short chain dehydrogenase/reductase family protein, putative, expressed	173	3	0	No
LOC_Os04g52410	OsMADS31 - MADS-box family gene with MIKCc type-box, expressed	59	5	1	Yes
LOC_Os04g52420	expressed protein	720	58	7	Yes
LOC_Os04g52440	aminotransferase, putative, expressed	284	21	1	Yes
LOC_Os04g52450	aminotransferase, putative, expressed	266	5	1	Yes
LOC_Os04g52460	retrotransposon protein, putative, unclassified, expressed	457	8	0	No
LOC_Os04g52479	peptidase, trypsin-like serine and cysteine proteases, putative, expressed	344	12	2	Yes
LOC_Os04g52500	lecithine cholesterol acyltransferase, putative, expressed	189	10	0	No
LOC_Os04g52504	adhesive/proline-rich protein, putative, expressed	39	0	0	No
LOC_Os04g52520	APO, putative, expressed	269	10	2	No
LOC_Os04g52530	heavy metal-associated domain containing protein, expressed	87	1	1	No
LOC_Os04g52540	retrotransposon protein, putative, unclassified, expressed	241	6	1	No
LOC_Os04g52550	PAZ domain-containing protein, putative, expressed	190	4	0	No
LOC_Os04g52560	transposon protein, putative, unclassified, expressed	251	5	2	Yes
LOC_Os04g52570	expressed protein	109	5	0	No
LOC_Os04g52580	tetratricopeptide repeat domain containing protein, expressed	106	2	0	No
LOC_Os04g52590	protein kinase domain containing protein, expressed	590	62	6	Yes
LOC_Os04g52600	SHR5-receptor-like kinase, putative, expressed	592	3	0	No
LOC_Os04g52606	SHR5-receptor-like kinase, putative, expressed	124	0	0	No
LOC_Os04g52614	SHR5-receptor-like kinase, putative, expressed	605	14	1	Yes
LOC_Os04g52630	leucine-rich repeat-containing protein kinase family protein, putative, expressed	575	9	0	No
LOC_Os04g52640	SHR5-receptor-like kinase, putative, expressed	806	36	2	Yes
LOC_Os04g52650	expressed protein	177	16	1	Yes
LOC_Os04g52660	expressed protein	315	61	0	No
LOC_Os04g52670	OsSAUR21 - Auxin-responsive SAUR gene family member, expressed	52	4	0	No
LOC_Os04g52684	expressed protein	19	2	0	No
LOC_Os04g52690	AAA family ATPase, putative, expressed	287	4	0	No
LOC_Os04g52700	expressed protein	140	4	0	No
LOC_Os04g52710	imidazoleglycerol-phosphate dehydratase, putative, expressed	153	18	0	No
LOC_Os04g52720	Cupin domain containing protein, expressed	137	16	0	No
LOC_Os04g52725	PPR repeat domain containing protein, putative, expressed	125	0	0	No
LOC_Os04g52730	DNA dependent epimerase/dehydratase family domain containing protein, expressed	316	5	0	No
LOC_Os04g52740	expressed protein	29	0	0	No
LOC_Os04g52750	expressed protein	23	2	2	Yes
LOC_Os04g52760	gamma-soluble NSF attachment protein, putative, expressed	194	6	0	No
LOC_Os04g52770	helix-loop-helix DNA-binding domain containing protein, expressed	199	5	0	No
LOC_Os04g52780	leucine-rich repeat receptor protein kinase EXS precursor, putative, expressed	581	14	3	Yes
LOC_Os04g52790	expressed protein	103	0	0	No
LOC_Os04g52800	expressed protein	68	1	1	Yes
LOC_Os04g52810	no apical meristem protein, putative, expressed	315	10	1	Yes
LOC_Os04g52820	expressed protein	194	4	0	No
LOC_Os04g52830	OsFBK15 - F-box domain and kelch repeat containing protein, expressed	175	4	0	No
LOC_Os04g52840	tyrosine protein kinase domain containing protein, putative, expressed	185	2	0	No
LOC_Os04g52850	OTU-like cysteine protease family protein, putative, expressed	192	5	1	Yes
LOC_Os04g52860	TKL_IRAK_CrRLK1L-1.9 - The CrRLK1L-1 subfamily has homology to the CrRLK1L homolog, expressed	408	4	1	Yes
LOC_Os04g52870	OsFBW1 - F-box domain and WD40 repeat containing protein, expressed	211	7	0	No
LOC_Os04g52880	expressed protein	138	4	0	No
LOC_Os04g52890	ATBAG1, putative, expressed	410	13	0	No
LOC_Os04g52900	ABC transporter family protein, putative, expressed	1085	25	0	No
LOC_Os04g52920	remorin family protein, putative, expressed	231	2	0	No
LOC_Os04g52940	SIT4 phosphatase-associated protein domain containing protein, expressed	604	25	0	No
LOC_Os04g52950	nitrate-induced NOI protein, expressed	78	4	0	No
LOC_Os04g52960	nucleolin, putative, expressed	537	19	1	No
LOC_Os04g52970	NBS-LRR disease resistance protein, putative, expressed	1362	25	0	No
LOC_Os04g52990	expressed protein	30	1	0	No
LOC_Os04g53030	NBS-LRR disease resistance protein, putative, expressed	342	43	0	No
LOC_Os04g53060	NBS-LRR disease resistance protein, putative, expressed	538	12	0	No
LOC_Os04g53070	expressed protein	259	7	0	No
LOC_Os04g53130	bromodomain containing protein, expressed	489	12	0	No
LOC_Os04g53160	NBS-LRR disease resistance protein, putative, expressed	1895	230	0	No
LOC_Os04g53170	bromodomain containing protein, expressed	386	14	0	No
LOC_Os04g53180	expressed protein	72	16	0	No
LOC_Os04g53190	CPuORF12 - conserved peptide uORF-containing transcript, expressed	387	8	0	No
LOC_Os04g53200	exonuclease, putative, expressed	248	14	1	No
LOC_Os04g53210	hydroxyacid oxidase 1, putative, expressed	335	6	0	No
LOC_Os04g53214	hydroxyacid oxidase 1, putative, expressed	292	14	4	No
LOC_Os04g53220	signal recognition particle 14 kDa protein, putative, expressed	221	4	0	No
LOC_Os04g53230	aminomethyltransferase, putative, expressed	202	2	0	No
LOC_Os04g53240	autophagy-related protein, putative, expressed	119	0	0	No
LOC_Os04g53250	polyphenol oxidase protein, putative, expressed	306	30	4	No
LOC_Os04g53260	polyphenol oxidase, putative, expressed	177	11	1	No
LOC_Os04g53290	polyphenol oxidase protein, putative, expressed	67	0	0	No
LOC_Os04g53300	polyphenol oxidase, putative, expressed	238	16	1	No
LOC_Os04g53310	soluble starch synthase 3, chloroplast precursor, putative, expressed	476	9	1	No
LOC_Os04g53330	RNA recognition motif containing protein, putative, expressed	85	3	1	No
LOC_Os04g53350	expressed protein	354	7	0	No
LOC_Os04g53360	expressed protein	161	3	0	No
LOC_Os04g53370	acyltransferase, putative, expressed	136	2	1	No
LOC_Os04g53380	expressed protein	822	8	3	No
LOC_Os04g53390	MrBTB2 - Bric-a-Brac, Tramtrack, Broad Complex BTB domain with Meprin and TRAF Homology MATH-related domain, expressed	166	6	2	No
LOC_Os04g53400	MBTB6 - Bric-a-Brac, Tramtrack, Broad Complex BTB domain with Meprin and TRAF Homology MATH domain, expressed	69	9	5	No
LOC_Os04g53410	MBTB7 - Bric-a-Brac, Tramtrack, Broad Complex BTB domain with Meprin and TRAF Homology MATH domain, expressed	34	0	0	No
LOC_Os04g53430	MBTB8 - Bric-a-Brac, Tramtrack, Broad Complex BTB domain with Meprin and TRAF Homology MATH domain, expressed	74	0	0	No
LOC_Os04g53440	RNA recognition motif containing protein, putative, expressed	302	4	0	No
LOC_Os04g53450	expressed protein	308	3	0	No
LOC_Os04g53460	AT hook motif family protein, expressed	245	4	0	No
LOC_Os04g53470	expressed protein	260	11	1	Yes
LOC_Os04g53490	OsCHL Chloroplastic lipocalin, expressed	189	2	1	Yes
LOC_Os04g53496	NBS-LRR disease resistance protein, putative, expressed	1250	29	10	Yes
LOC_Os04g53510	OsFBL20 - F-box domain and LRR containing protein, expressed	349	11	0	No
LOC_Os04g53520	expressed protein	1205	32	2	Yes
LOC_Os04g53530	expressed protein	316	5	1	Yes
LOC_Os04g53540	homeobox and START domains containing protein, putative, expressed	585	19	2	Yes
LOC_Os04g53550	ABC transporter, ATP-binding protein, putative, expressed	177	6	0	No
LOC_Os04g53560	expressed protein	30	1	0	No
LOC_Os04g53580	P21-Rho-binding domain containing protein, putative, expressed	71	4	0	No
LOC_Os04g53600	expressed protein	76	5	1	Yes
LOC_Os04g53606	expressed protein	55	2	1	Yes
LOC_Os04g53612	APO, putative, expressed	91	3	1	Yes
LOC_Os04g53620	ubiquitin family protein, putative, expressed	184	14	1	Yes
LOC_Os04g53630	pentatricopeptide, putative, expressed	168	3	2	Yes
LOC_Os04g53650	harpin-induced protein 1 domain containing protein, expressed	45	0	0	No
LOC_Os04g53660	transposon protein, putative, unclassified, expressed	214	7	0	No
LOC_Os04g53670	expressed protein	834	19	0	No
LOC_Os04g53680	cyclin, putative, expressed	295	23	0	No
LOC_Os04g53690	expressed protein	197	11	2	Yes
LOC_Os04g53700	zinc finger protein, putative, expressed	191	5	1	Yes
LOC_Os04g53710	plastocyanin-like domain containing protein, putative, expressed	41	0	0	No
LOC_Os04g53720	SNF2 family N-terminal domain containing protein, expressed	344	8	0	No
LOC_Os04g53730	expressed protein	67	5	1	Yes
LOC_Os04g53740	thioredoxin, putative, expressed	257	68	3	Yes
LOC_Os04g53750	retrotransposon protein, putative, Ty3-gypsy subclass, expressed	193	0	0	No
LOC_Os04g53760	kinesin motor domain containing protein, putative, expressed	287	7	1	Yes
LOC_Os04g53770	SDA1, putative, expressed	333	4	0	No
LOC_Os04g53780	leucoanthocyanidin reductase, putative, expressed	270	9	0	No
LOC_Os04g53800	leucoanthocyanidin reductase, putative, expressed	301	21	0	No
LOC_Os04g53810	leucoanthocyanidin reductase, putative, expressed	152	5	0	No
LOC_Os04g53820	transposon protein, putative, unclassified, expressed	231	1	0	No
LOC_Os04g53830	3-beta hydroxysteroid dehydrogenase/isomerase family protein, putative, expressed	437	49	0	No
LOC_Os04g53850	leucoanthocyanidin reductase, putative, expressed	263	7	0	No
LOC_Os04g53860	reductase, putative, expressed	224	0	0	No
LOC_Os04g53920	leucoanthocyanidin reductase, putative, expressed	448	8	0	No
LOC_Os04g53930	organic cation transporter protein, putative, expressed	309	3	0	No
LOC_Os04g53950	glycosyl hydrolases family 16 protein, protein, expressed	198	3	2	Yes

## Sheet: Table S3
Table S3 The genes located in the region of qChlo1
MSU_ID	Putative function	Start	End	No.1	No.2	No.3	Candidates
LOC_Os01g39480	anthocyanin regulatory Lc protein, putative, expressed	22236914	22238067	100	0	0	No
LOC_Os01g39580	anthocyanin regulatory Lc protein, putative, expressed	22322069	22327371	442	8	0	No
LOC_Os01g39600	expressed protein	22337346	22341545	196	6	0	No
LOC_Os01g39630	DNA repair protein Rad51, putative, expressed	22353190	22358405	190	3	0	No
LOC_Os01g39650	programmed cell death protein 2, putative, expressed	22365507	22369394	129	6	0	No
LOC_Os01g39670	OsFBD1 - F-box and FBD domain containing protein, expressed	22375575	22377560	56	2	0	No
LOC_Os01g39680	expressed protein	22379059	22383049	133	17	0	No
LOC_Os01g39690	expressed protein	22385192	22386611	55	9	0	No
LOC_Os01g39700	expressed protein	22391402	22392742	146	4	0	No
LOC_Os01g39710	expressed protein	22395594	22398038	281	16	0	No
LOC_Os01g39770	calcineurin B, putative, expressed	22427831	22430870	255	54	1	Yes
LOC_Os01g39780	expressed protein	22436013	22438392	205	26	0	No
LOC_Os01g39790	esterase/lipase/thioesterase, putative, expressed	22439033	22442003	224	31	0	No
LOC_Os01g39800	esterase, putative, expressed	22446210	22449819	238	21	0	No
LOC_Os01g39810	Alg9-like mannosyltransferase protein, putative, expressed	22450498	22456233	378	18	4	Yes
LOC_Os01g39820	expressed protein	22455140	22456347	121	3	0	No
LOC_Os01g39830	beta-galactosidase, putative, expressed	22466546	22472589	435	4	0	No
LOC_Os01g39840	expressed protein	22471886	22474413	308	58	9	Yes
LOC_Os01g39850	histone-like transcription factor and archaeal histone, putative, expressed	22474568	22476504	131	18	3	Yes
LOC_Os01g39860	1-aminocyclopropane-1-carboxylate oxidase protein, putative, expressed	22489496	22491483	175	8	1	Yes
LOC_Os01g39890	transposon protein, putative, unclassified, expressed	22494356	22500816	455	32	3	Yes
LOC_Os01g39910	expressed protein	22505295	22505558	31	2	0	No
LOC_Os01g39960	lycopene epsilon cyclase, chloroplast precursor, putative, expressed	22534999	22538743	277	33	1	Yes
LOC_Os01g39970	protein kinase domain containing protein, putative, expressed	22538988	22542228	291	23	5	Yes
LOC_Os01g39980	hypothetical protein	22543693	22545461	220	7	1	Yes
LOC_Os01g39990	expressed protein	22552874	22554531	62	1	0	No
LOC_Os01g40000	expressed protein	22557450	22561727	208	16	1	Yes
LOC_Os01g40020	expressed protein	22575461	22576837	61	7	1	Yes
LOC_Os01g40040	expressed protein	22587503	22589976	151	21	6	Yes
LOC_Os01g40050	peptidyl-prolyl cis-trans isomerase, putative, expressed	22591350	22596165	245	11	0	No
LOC_Os01g40070	expressed protein	22604519	22606808	212	1	0	No
LOC_Os01g40094	protein phosphatase 2C, putative, expressed	22617780	22624147	242	10	0	No
LOC_Os01g40110	ZOS1-11 - C2H2 zinc finger protein, expressed	22625206	22628058	80	1	0	No
LOC_Os01g40120	expressed protein	22632889	22637560	372	21	0	No
LOC_Os01g40140	expressed protein	22641281	22642512	43	5	0	No
LOC_Os01g40150	eukaryotic translation initiation factor 5B, putative, expressed	22645023	22650145	373	29	0	No
LOC_Os01g40160	OsFBX16 - F-box domain containing protein, expressed	22651086	22653720	128	13	0	No
LOC_Os01g40170	translation initiation factor, putative, expressed	22656369	22664571	430	19	0	No
LOC_Os01g40190	retrotransposon protein, putative, unclassified, expressed	22675935	22678621	110	3	0	No
LOC_Os01g40200	XIK, putative, expressed	22683543	22688044	163	9	0	No
LOC_Os01g40220	DEFL7 - Defensin and Defensin-like DEFL family	22695281	22695666	8	1	0	No
LOC_Os01g40250	down-regulated in metastasis family protein, expressed	22709587	22728525	757	15	1	Yes
LOC_Os01g40260	WRKY77, expressed	22731943	22733240	54	0	0	No
LOC_Os01g40280	integral membrane protein, putative, expressed	22742519	22747184	247	9	0	No
LOC_Os01g40290	expressed protein	22747336	22748143	26	0	0	No
LOC_Os01g40310	expressed protein	22754488	22755471	64	4	1	Yes
LOC_Os01g40320	DNA damage-binding protein 1, putative, expressed	22756079	22758879	251	24	2	Yes
LOC_Os01g40330	DUF630/DUF632 domains containing protein, putative, expressed	22767811	22772679	151	16	1	Yes
LOC_Os01g40340	SIT4 phosphatase-associated protein domain containing protein, expressed	22776946	22782787	287	19	2	Yes
LOC_Os01g40360	amino acid transporter family protein, putative, expressed	22785626	22787966	216	20	2	Yes
LOC_Os01g40370	phosphatase-associated family protein, putative, expressed	22791112	22793723	349	24	1	Yes
LOC_Os01g40390	phosphatase-associated family protein, putative, expressed	22803686	22808204	317	37	8	Yes
LOC_Os01g40400	histone deacetylase 19, putative, expressed	22808698	22810686	85	7	2	Yes
LOC_Os01g40410	transmembrane amino acid transporter protein, putative, expressed	22815073	22817909	321	18	5	Yes
LOC_Os01g40420	CBS domain containing membrane protein, putative, expressed	22820220	22823182	197	4	0	No
LOC_Os01g40430	WRKY27, expressed	22824809	22827116	179	18	1	Yes
LOC_Os01g40470	vacuolar ATP synthase subunit d, putative, expressed	22855458	22859753	180	10	0	No
LOC_Os01g40480	anthranilate phosphoribosyltransferase, putative, expressed	22868546	22872149	410	8	5	Yes
LOC_Os01g40499	S-locus lectin protein kinase family protein, putative, expressed	22879904	22895941	1219	93	0	No
LOC_Os01g40540	lectin receptor-type protein kinase, putative, expressed	22899829	22900317	89	5	2	Yes
LOC_Os01g40550	hsp20/alpha crystallin family protein, putative, expressed	22900967	22902320	47	1	0	No
LOC_Os01g40560	hypersensitive-induced response protein, putative, expressed	22906443	22907811	82	5	0	No
LOC_Os01g40570	outer mitochondrial membrane porin, putative, expressed	22908180	22910687	152	0	0	No
LOC_Os01g40580	hypersensitive-induced response protein, putative, expressed	22914582	22916173	149	3	0	No
LOC_Os01g40590	tyrosine protein kinase domain containing protein, putative, expressed	22918453	22923870	278	2	0	No
LOC_Os01g40600	coiled-coil domain-containing protein, putative, expressed	22929243	22930118	52	1	0	No
LOC_Os01g40610	coiled-coil domain-containing protein, putative, expressed	22931927	22937272	272	9	0	No
LOC_Os01g40620	Uncharacterized ACR, COG1565 containing protein, putative, expressed	22948164	22952187	292	1	0	No
LOC_Os01g40630	uncharacterized protein PA4923, putative, expressed	22954908	22959225	192	5	0	No
LOC_Os01g40640	S1 RNA binding domain containing protein, expressed	22979942	22983176	234	0	0	No
LOC_Os01g40650	expressed protein	22983392	22985788	63	0	0	No
LOC_Os01g40660	methyltransferase, putative, expressed	22986748	22987781	85	0	0	No
LOC_Os01g40670	single myb histone, putative, expressed	22988229	22992468	131	0	0	No
LOC_Os01g40680	pentatricopeptide, putative, expressed	22992552	22994171	84	0	0	No
LOC_Os01g40690	holocarboxylase synthetase, putative, expressed	22996030	22998507	109	1	0	No
LOC_Os01g40700	expressed protein	22999991	23002458	111	2	0	No
LOC_Os01g40710	high light inducible protein, putative, expressed	23003671	23005010	59	0	0	No
LOC_Os01g40720	pentatricopeptide, putative, expressed	23005753	23008941	278	0	0	No
LOC_Os01g40740	expressed protein	23015507	23017118	121	1	0	No
LOC_Os01g40750	expressed protein	23023042	23026116	223	1	0	No
LOC_Os01g40760	expressed protein	23030252	23031000	28	0	0	No
LOC_Os01g40820	peptidase family M41 containing protein, expressed	23073579	23079781	187	0	0	No
LOC_Os01g40830	transposon protein, putative, Mutator sub-class, expressed	23082349	23089374	363	46	5	Yes
LOC_Os01g40840	serine/threonine-protein kinase AFC3, putative, expressed	23090754	23095383	165	5	0	No
LOC_Os01g40860	aldehyde dehydrogenase, putative, expressed	23097256	23106303	922	76	0	No
LOC_Os01g40870	aldehyde dehydrogenase, putative, expressed	23113645	23119715	552	134	5	Yes
LOC_Os01g40880	hypothetical protein	23123786	23123998	13	1	0	No
LOC_Os01g40930	expressed protein	23153160	23156321	237	0	0	No
LOC_Os01g40950	expressed protein	23167606	23168325	43	9	1	Yes
LOC_Os01g40970	DUF623 domain containing protein, expressed	23173640	23174380	47	12	6	Yes
LOC_Os01g40980	helicase, putative, expressed	23174817	23186976	480	57	1	Yes
LOC_Os01g40990	expressed protein	23189362	23213721	922	38	0	No
LOC_Os01g41000	ZCW7, putative, expressed	23214622	23215297	40	2	1	Yes
LOC_Os01g41010	DUF581 domain containing protein, expressed	23224233	23226650	123	2	0	No
LOC_Os01g41030	ribosomal protein L25, putative, expressed	23234635	23237672	95	5	0	No
LOC_Os01g41040	SCF apoptosis response protein, putative, expressed	23240045	23241815	91	5	0	No
LOC_Os01g41050	sulfate transporter, putative, expressed	23247278	23250623	171	4	0	No
LOC_Os01g41110	expressed protein	23280032	23280870	133	5	0	No
LOC_Os01g41120	retrotransposon protein, putative, Ty3-gypsy subclass, expressed	23285238	23287337	135	6	0	No
LOC_Os01g41140	THION18 - Plant thionin family protein precursor, expressed	23291659	23292667	30	0	0	No
LOC_Os01g41145	retrotransposon protein, putative, unclassified, expressed	23295511	23298010	228	16	3	Yes
LOC_Os01g41160	FAD dependent oxidoreductase domain containing protein, expressed	23300866	23302958	121	5	2	Yes
LOC_Os01g41170	THION27 - Plant thionin family protein precursor, expressed	23311171	23312581	86	5	0	No
LOC_Os01g41180	THION19 - Plant thionin family protein precursor, putative, expressed	23313211	23313928	25	1	0	No
LOC_Os01g41190	glycine-rich protein, putative, expressed	23316216	23322915	248	3	0	No
LOC_Os01g41200	heavy metal-associated domain containing protein, expressed	23324465	23325296	22	0	0	No
LOC_Os01g41210	transposon protein, putative, unclassified, expressed	23328798	23331792	253	1	0	No
LOC_Os01g41220	DUF538 domain containing protein, putative, expressed	23333006	23337594	229	4	0	No
LOC_Os01g41240	hydrolase, alpha/beta fold family domain containing protein, expressed	23343306	23345461	221	11	2	Yes
LOC_Os01g41260	OsFBD2 - F-box and FBD domain containing protein, expressed	23351846	23353935	163	4	2	Yes
LOC_Os01g41270	OsFBD3 - F-box and FBD domain containing protein, expressed	23356994	23360195	164	15	2	Yes
LOC_Os01g41290	OsFBD5 - F-box and FBD domain containing protein, expressed	23363772	23365998	88	4	1	Yes
LOC_Os01g41310	OsFBX18 - F-box domain containing protein, expressed	23376598	23378594	70	1	0	No
LOC_Os01g41340	OsFBL1 - F-box domain and LRR containing protein, expressed	23392955	23394611	147	4	0	No
LOC_Os01g41360	expressed protein	23402326	23404122	128	4	1	Yes
LOC_Os01g41370	FBD domain containing protein, putative, expressed	23408623	23411173	103	0	0	No
LOC_Os01g41400	transmembrane amino acid transporter protein, putative, expressed	23439509	23441397	202	4	1	Yes
LOC_Os01g41420	transmembrane amino acid transporter protein, putative, expressed	23447260	23450935	414	6	0	No
LOC_Os01g41430	UDP-glucoronosyl and UDP-glucosyl transferase, putative, expressed	23456074	23458037	166	7	0	No
LOC_Os01g41450	UDP-glucoronosyl and UDP-glucosyl transferase domain containing protein, expressed	23463736	23465185	111	0	0	No
LOC_Os01g41510	calcineurin B, putative, expressed	23498443	23502377	155	2	0	No
LOC_Os01g41530	OsFBL2 - F-box domain and LRR containing protein, expressed	23510098	23512343	118	3	0	No
LOC_Os01g41540	hypothetical protein	23513361	23513934	105	2	1	Yes
LOC_Os01g41550	aspartic proteinase, putative, expressed	23515004	23516896	154	2	0	No
